# Supplementary material for: High Resistance to Antibiotics Recommended in Standard Treatment Guidelines in Ghana: A Cross-Sectional Study of Antimicrobial Resistance Patterns in Patients with Urinary Tract Infections between 2017–2021
Source: Int J Environ Res Public Health. 2022 Dec 9;19(24):16556. doi: 10.3390/ijerph192416556 (PMC9779193; doi:10.3390/ijerph192416556)
Supplement: Supplementary file 1 [file ijerph-19-16556-s001.zip]

Archive with 1 entries (1 files):
- ijerph-1956434-supplementary.pdf
